# Supplementary material for: Gut microbiota dysbiosis in COPD patients increases the level of queuine in the blood serum abnormally enhancing the viability of lung epithelial cells
Source: Front Immunol. 2026 Jul 15;17:1799075. doi: 10.3389/fimmu.2026.1799075 (PMC13414146; doi:10.3389/fimmu.2026.1799075)
Supplement: Supplementary file 1 [file Table1.xlsx]

## Sheet: Table1 and figure 4
	序号	FEV1/FVC	FEV1	FEV1%	FVC	FEF25%-75%	gender(male1/Famale2)	age	height	weight	BMI	Smoking (Yes1/No2)	Smoking index	Severity of COPD（GOLD I-Ⅳ）	Number of exacerbations within one year	CAT	SCSC	mMRC
CH	1	0.6264	2.11	0.676	3.39	1.15	1	68	1.76	90	29.0548	1	ever	Ⅱ	1	17	2	3
CH	2	0.4689	1.43	0.439	3.05	0.56	1	67	1.78	75	23.6713	1	ever	Ⅲ	1	20	3	2
CH	3	0.6865	2.73	0.846	3.97	1.69	1	62	1.76	76	24.5351	1	40	Ⅱ	1	25	3	1
CH	4	0.64	1.76	0.55	2.75	1.13	1	63	1.74	78	25.763	1	10	Ⅱ	0	22	2	1
CH	5	0.3617	0.85	0.274	2.35	0.28	1	69	1.76	66	21.3068	1	ever	Ⅳ	1	27	3	3
CH	6	0.58	1.32	0.478	2.26	0.73	1	80	1.72	66	22.3094	1	ever	Ⅲ	0	26	3	2
CH	7	0.564	1.84	0.624	3.37	0.63	1	69	1.72	67	22.6474	1	30	Ⅱ	1	26	3	1
CH	8	0.3129	0.92	0.251	2.94	0.33	1	61	1.75	78	25.4694	1	30	Ⅳ	0	25	3	2
CH	9	0.54	2.15	0.634	3.98	1.08	2	72	1.62	75	28.578	2	Never	Ⅱ	0	19	2	3
CL	1	0.7	1.88	0.691	2.7	1.21	1	64	1.79	70	21.847	1	30	Ⅱ	0	22	2	2
CL	2	0.46	1.06	0.337	2.29	0.48	1	65	1.68	62	21.9671	1	40	Ⅲ	0	25	3	2
CL	3	0.6361	2.08	0.751	3.27	1.45	1	72	1.7	75	25.9516	1	40	Ⅱ	1	22	3	3
CL	4	0.4359	1.02	0.358	2.34	0.9	1	69	1.7	57	19.7232	1	30	Ⅲ	1	18	2	2
CL	5	0.46	1.44	0.452	3.14	0.62	1	70	1.7	72	24.9135	2	Never	Ⅲ	0	25	3	2
CL	6	0.43	1.15	0.438	2.65	0.45	1	66	1.76	95	30.6689	1	ever	Ⅲ	0	23	3	2
CL	7	0.56	1.47	0.488	2.63	0.65	1	77	1.7	62	21.4533	1	30	Ⅲ	0	25	3	2
CL	8	0.43	0.78	0.35	1.83	0.34	2	54	1.54	79	33.3108	2	Never	Ⅲ	1	26	3	2
CL	9	0.5159	1.77	0.5	3.41	0.78	1	64	1.8	73	22.5309	1	40	Ⅱ	1	26	3	2
